# Supplementary material for: Assessment of drug permeability using a small airway microphysiological system
Source: Front Pharmacol. 2025 Jul 17;16:1621775. doi: 10.3389/fphar.2025.1621775 (PMC12312011; doi:10.3389/fphar.2025.1621775)
Supplement: Supplementary file 2 [file DataSheet1.xlsx]

## Sheet: ST1
Supplementary Table S1. List of candidate genes and control assays included on the custom QuantiNova LNA PCR Array
Number	Gene/Assay Name	Entrez Gene Name	Location	Protein type/function	Qiagen Primer assay ID	Target coverage
1	ABCA1	ATP binding cassette subfamily A member 1	Plasma Membrane	transporter	SBH0311739	Targets 3 transcripts, spans exons
2	ABCA12	ATP binding cassette subfamily A member 12	Plasma Membrane	transporter	SBH0495469	Targets 2 transcripts, spans exons
3	ABCA13	ATP binding cassette subfamily A member 13	Extracellular Space	transporter	SBH0480906	Targets 6 transcripts, spans exons
4	ABCA2	ATP binding cassette subfamily A member 2	Plasma Membrane	transporter	SBH0398917	Targets 8 transcripts, spans exons
5	ABCA3	ATP binding cassette subfamily A member 3	Cytoplasm	transporter	SBH0351432	Targets 4 transcripts, spans exons
6	ABCA4	ATP binding cassette subfamily A member 4	Plasma Membrane	transporter	SBH0599941	Targets 4 transcripts, spans exons
7	ABCA5	ATP binding cassette subfamily A member 5	Plasma Membrane	transporter	SBH0331081	Targets 6 transcripts, spans exons
8	ABCA9	ATP binding cassette subfamily A member 9	Other	transporter	SBH0550961	Targets 4 transcripts, spans exons
9	ABCB1	ATP binding cassette subfamily B member 1	Plasma Membrane	transporter	SBH0346091	Targets 6 transcripts, spans exons
10	ABCB4	ATP binding cassette subfamily B member 4	Plasma Membrane	transporter	SBH0585650	Targets 7 transcripts, spans exons
11	ABCB5	ATP binding cassette subfamily B member 5	Plasma Membrane	transporter	SBH0347703	Targets 5 transcripts, spans exons
12	ABCC1	ATP binding cassette subfamily C member 1 (ABCC1 blood group)	Plasma Membrane	transporter	SBH0544598	Targets 6 transcripts, spans exons
13	ABCC10	ATP binding cassette subfamily C member 10	Plasma Membrane	transporter	SBH0172409	Targets 5 transcripts, spans exons
14	ABCC11	ATP binding cassette subfamily C member 11	Plasma Membrane	transporter	SBH0413392	Targets 5 transcripts, spans exons
15	ABCC12	ATP binding cassette subfamily C member 12	Cytoplasm	transporter	SBH0464214	Targets 8 transcripts, spans exons
16	ABCC2	ATP binding cassette subfamily C member 2	Plasma Membrane	transporter	SBH0620483	Targets 9 transcripts, spans exons
17	ABCC3	ATP binding cassette subfamily C member 3	Plasma Membrane	transporter	SBH0597013	Targets 5 transcripts, spans exons
18	ABCC4	ATP binding cassette subfamily C member 4 (PEL blood group)	Plasma Membrane	transporter	SBH0603818	Targets 12 transcripts, spans exons
19	ABCC5	ATP binding cassette subfamily C member 5	Plasma Membrane	transporter	SBH0509688	Targets 9 transcripts, spans exons
20	ABCD1	ATP binding cassette subfamily D member 1	Plasma Membrane	transporter	SBH0399420	Targets 2 transcripts, spans exons
21	ABCD4	ATP binding cassette subfamily D member 4	Cytoplasm	transporter	SBH0276783	Targets 12 transcripts, spans exons
22	ABCF1	ATP binding cassette subfamily F member 1	Cytoplasm	transporter	SBH0663692	Targets 4 transcripts, spans exons
23	ABCG2	ATP binding cassette subfamily G member 2 (JR blood group)	Plasma Membrane	transporter	SBH0422197	Targets 5 transcripts, spans exons
24	ABCG8	ATP binding cassette subfamily G member 8	Plasma Membrane	transporter	SBH0574766	Targets 3 transcripts, spans exons
25	SLC10A2	solute carrier family 10 member 2	Plasma Membrane	transporter	SBH0318136	Targets 1 transcript, spans exons
26	SLC16A2	solute carrier family 16 member 2	Plasma Membrane	transporter	SBH0648973	Targets 3 transcripts, spans exons
27	SLC19A1	solute carrier family 19 member 1	Plasma Membrane	transporter	SBH0090749	Targets 6 transcripts, spans exons
28	SLC22A1	solute carrier family 22 member 1	Plasma Membrane	transporter	SBH0297400	Targets 6 transcripts, spans exons
29	SLC22A2	solute carrier family 22 member 2	Plasma Membrane	transporter	SBH0238583	Targets 3 transcripts, spans exons
30	SLC22A3	solute carrier family 22 member 3	Plasma Membrane	transporter	SBH0308103	Targets 1 transcript, spans exons
31	SLC22A4	solute carrier family 22 member 4	Plasma Membrane	transporter	SBH0439332	Targets 1 transcript, spans exons
32	SLC22A5	solute carrier family 22 member 5	Plasma Membrane	transporter	SBH0140119	Targets 6 transcripts, spans exons
33	SLC22A6	solute carrier family 22 member 6	Plasma Membrane	transporter	SBH0654288	Targets 6 transcripts, spans exons
34	SLC22A7	solute carrier family 22 member 7	Plasma Membrane	transporter	SBH0356988	Targets 8 transcripts, spans exons
35	SLC22A8	solute carrier family 22 member 8	Plasma Membrane	transporter	SBH0507034	Targets 8 transcripts, spans exons
36	SLC22A9	solute carrier family 22 member 9	Plasma Membrane	transporter	SBH0640402	Targets 2 transcripts, spans exons
37	SLC31A1	solute carrier family 31 member 1	Plasma Membrane	transporter	SBH0061332	Targets 1 transcript, spans exons
38	SLC3A1	solute carrier family 3 member 1	Plasma Membrane	transporter	SBH0374041	Targets 8 transcripts, spans exons
39	SLC3A2	solute carrier family 3 member 2	Plasma Membrane	transporter	SBH0457225	Targets 9 transcripts, spans exons
40	SLC7A5	solute carrier family 7 member 5	Plasma Membrane	transporter	SBH0382215	Targets 3 transcripts, spans exons
41	SLC7A6	solute carrier family 7 member 6	Plasma Membrane	transporter	SBH0354607	Targets 11 transcripts, spans exons
42	SLC7A7	solute carrier family 7 member 7	Plasma Membrane	transporter	SBH0585585	Targets 9 transcripts, spans exons
43	SLC7A8	solute carrier family 7 member 8	Plasma Membrane	transporter	SBH0035006	Targets 8 transcripts, spans exons
44	SLC7A9	solute carrier family 7 member 9	Plasma Membrane	transporter	SBH0025807	Targets 6 transcripts, spans exons
45	SLCO1A2	solute carrier organic anion transporter family member 1A2	Plasma Membrane	transporter	SBH0646520	Targets 11 transcripts, spans exons
46	SLCO1B1	solute carrier organic anion transporter family member 1B1	Plasma Membrane	transporter	SBH0032599	Targets 1 transcript, spans exons
47	SLCO1B3	solute carrier organic anion transporter family member 1B3	Plasma Membrane	transporter	SBH0320011	Targets 4 transcripts, spans exons
48	SLCO2A1	solute carrier organic anion transporter family member 2A1	Plasma Membrane	transporter	SBH0589116	Targets 6 transcripts, spans exons
49	SLCO2B1	solute carrier organic anion transporter family member 2B1	Plasma Membrane	transporter	SBH0117254	Targets 7 transcripts, spans exons
50	SLCO3A1	solute carrier organic anion transporter family member 3A1	Plasma Membrane	transporter	SBH0151140	Targets 7 transcripts, spans exons
51	SLCO4A1	solute carrier organic anion transporter family member 4A1	Plasma Membrane	transporter	SBH0003702	Targets 5 transcripts, spans exons
52	MKI67	marker of proliferation Ki-67	Nucleus	other	SBH1220213	Targets 1 transcript, spans exons
53	TP63	tumor protein p63	Nucleus	transcription regulator	SBH0211471	Targets 12 transcripts, spans exons
54	KRT14	keratin 14	Cytoplasm	other	SBH1220158	Targets 1 transcript, spans exons
55	KRT4	keratin 4	Cytoplasm	other	SBH0288626	Targets 4 transcripts, spans exons
56	KRT5	keratin 5	Cytoplasm	other	SBH0505202	Targets 2 transcripts, spans exons
57	KRT6C	keratin 6C	Cytoplasm	other	SBH0533956	Targets 2 transcripts, spans exons
58	KRT15	keratin 15	Cytoplasm	other	SBH0497634	Targets 8 transcripts, spans exons
59	FOXQ1	forkhead box Q1	Nucleus	transcription regulator	SBH0582911	Targets 1 transcript, within same exon
60	SCGB1A1	secretoglobin family 1A member 1	Extracellular Space	cytokine	SBH0371918	Targets 2 transcripts, spans exons
61	KRT19	keratin 19	Cytoplasm	other	SBH1220159	Targets 1 transcript, spans exons
62	KRT7	keratin 7	Cytoplasm	other	SBH1220160	Targets 3 transcripts, spans exons
63	SPEF2	sperm flagellar 2	Cytoplasm	other	SBH0434934	Targets 8 transcripts, spans exons
64	TUBB4A	tubulin beta 4A class IVa	Cytoplasm	other	SBH0428900	Targets 11 transcripts, spans exons
65	DNAAF11	dynein axonemal assembly factor 11	Cytoplasm	other	SBH0007807	Targets 6 transcripts, spans exons
66	DNAH5	dynein axonemal heavy chain 5	Cytoplasm	enzyme	SBH0254441	Targets 1 transcript, spans exons
67	PIFO	ciliary microtubule associated protein 3	Cytoplasm	other	SBH0120207	Targets 4 transcripts, spans exons
68	FOXJ1	forkhead box J1	Nucleus	transcription regulator	SBH0315288	Targets 1 transcript, spans exons
69	MUC5AC	mucin 5AC, oligomeric mucus/gel-forming	Cytoplasm	other	SBH0064800	Targets 1 transcript, within same exon
70	SPDEF	SAM pointed domain containing ETS transcription factor	Nucleus	transcription regulator	SBH0346728	Targets 2 transcripts, spans exons
71	CFTR	CF transmembrane conductance regulator	Plasma Membrane	ion channel	SBH1219884	Targets 5 transcripts, spans exons
72	FOXI1	forkhead box I1	Nucleus	transcription regulator	SBH0321983	Targets 2 transcripts, within same exon
73	NGF	nerve growth factor	Extracellular Space	growth factor	SBH0318562	Targets 1 transcript, spans exons
74	PSMD5	proteasome 26S subunit, non-ATPase 5	Cytoplasm	other	SBH0452184	Targets 5 transcripts, spans exons
75	TRPM5	transient receptor potential cation channel subfamily M member 5	Plasma Membrane	ion channel	SBH0652289	Targets 4 transcripts, spans exons
76	POU2F3	POU domain, class 2, transcription factor 3	Nucleus	transcription regulator	SBH0466281	Targets 5 transcripts, spans exons
77	CLDN5	claudin 5	Plasma Membrane	other	SBH0347353	Targets 4 transcripts, within same exon
78	CDH5	cadherin 5	Plasma Membrane	other	SBH1219871	Targets 7 transcripts, spans exons
79	PECAM1	platelet and endothelial cell adhesion molecule 1	Plasma Membrane	other	SBH1220299	Targets 1 transcript, spans exons
80	EPCAM	epithelial cell adhesion molecule	Plasma Membrane	other	SBH0075185	Targets 5 transcripts, spans exons
81	CYP2A13	cytochrome P450 family 2 subfamily A member 13	Cytoplasm	enzyme	SBH0564790	Targets 1 transcript, spans exons
82	CYP2F1	cytochrome P450 family 2 subfamily F member 1	Cytoplasm	enzyme	SBH0046089	Targets 5 transcripts, within same exon
83	CYP3A5	cytochrome P450 family 3 subfamily A member 5	Cytoplasm	enzyme	SBH0140293	Targets 14 transcripts, spans exons
84	CYP4B1	cytochrome P450 family 4 subfamily B member 1	Cytoplasm	enzyme	SBH0121262	Targets 11 transcripts, spans exons
85	RPLP0	ribosomal protein lateral stalk subunit P0	Cytoplasm	other	SBH1220553	Targets 24 transcripts, spans exons
86	GAPDH	glyceraldehyde-3-phosphate dehydrogenase	Cytoplasm	enzyme	SBH1220545	Targets 10 transcripts, spans exons
87	ACTB	actin beta	Cytoplasm	enzyme	SBH1220543	Targets 7 transcripts, spans exons
88	B2M	beta-2-microglobulin	Plasma Membrane	transmembrane receptor	SBH1220550	Targets 6 transcripts, within same exon
89	HPRT1	hypoxanthine phosphoribosyltransferase 1	Cytoplasm	enzyme	SBH1220546	Targets 3 transcripts, spans exons
90	HGDC	Control to detect presence of human gDNA	NA	NA	NA	NA
91	QIC	QuantiNova Internal Control (measure cDNA synthesis efficiency)	NA	NA	NA	NA
92	QIC	QuantiNova Internal Control (measure cDNA synthesis efficiency)	NA	NA	NA	NA
93	QIC	QuantiNova Internal Control (measure cDNA synthesis efficiency)	NA	NA	NA	NA
94	PPC	PCR Positive Control (measure PCR amplification efficiency)	NA	NA	NA	NA
95	PPC	PCR Positive Control (measure PCR amplification efficiency)	NA	NA	NA	NA
96	PPC	PCR Positive Control (measure PCR amplification efficiency)	NA	NA	NA	NA

## Sheet: ST2
Supplemental Table S2. Differential gene expression analysis and fold change differences between candidate genes on Day 18 compared to Day 4.
Number	Gene	Average Fold Change Difference (D18 vs D4)	Direction of change	t-test p-value	Average Ct Day 4	Average Ct Day 18
1	KRT4	0.05	Down	<0.0000001	19.311	23.8655
2	FOXJ1	13.09	Up	<0.0000001	25.8944	22.4434
3	KRT15	0.15	Down	2e-06	18.7897	21.7423
4	SLC7A7	10.08	Up	3e-06	29.142	26.0681
5	SPEF2	59.3	Up	3e-06	30.2334	24.6025
6	CDH5	0.11	Down	5e-06	25.1772	28.6713
7	DNAAF11	21.87	Up	7e-06	25.634	21.4423
8	ABCA2	1.51	Up	8e-06	26.6419	26.3109
9	Muc5AC	7.44	Up	4e-05	24.0692	21.4327
10	SLC16A2	0.31	Down	4.5e-05	25.8723	27.8382
11	SLC7A8	0.44	Down	9.3e-05	25.6717	27.1123
12	MKI67	0.01	Down	0.000141	22.6638	29.2542
13	SLC7A9	5.73	Up	0.000153	31.7002	29.4406
14	CYP3A5	0.52	Down	0.000162	25.2183	26.4226
15	DNAH5	6.24	Up	0.000171	24.6426	22.2602
16	SLC19A1	0.5	Down	0.000176	28.5711	29.8321
17	FOXI1	5.41	Up	0.000217	31.8661	29.6893
18	KRT19	0.28	Down	0.000251	17.5701	19.6441
19	PIFO	135.78	Up	0.00036	25.8536	19.0275
20	ABCA13	4.02	Up	0.000398	25.7	23.9527
21	ABCC1	0.56	Down	0.000416	23.1237	24.2176
22	Scgb1a1	2.95	Up	0.000433	13.643	12.3428
23	CFTR	3.41	Up	0.000499	26.8363	25.3236
24	ABCG2	0.05	Down	0.000569	25.9153	30.364
25	ABCA1	0.55	Down	0.000635	24.536	25.6684
26	PECAM1	4.08	Up	0.000869	28.9546	27.1862
27	ABCC4	1.25	Up	0.001416	23.4776	23.4128
28	ABCC5	0.59	Down	0.001797	23.2426	24.2578
29	ABCB4	3.9	Up	0.00186	34.0578	32.3523
30	KRT5	0.5	Down	0.001942	19.5473	20.8029
31	PSMD5	0.64	Down	0.001943	22.2192	23.1198
32	ABCA3	0.51	Down	0.002019	29.2438	30.4628
33	POU2F3	0.66	Down	0.002284	27.6492	28.511
34	KRT14	5.49	Up	0.002344	29.145	26.9467
35	SPDEF	0.32	Down	0.002547	27.2028	29.1232
36	TP63	0.65	Down	0.002854	22.0495	22.9314
37	ABCA5	1.66	Up	0.003286	23.4896	23.0216
38	SLC22A4	29.94	Up	0.003298	27.8502	23.2053
39	ABCC3	0.59	Down	0.003765	22.6806	23.6962
40	SLC22A5	0.61	Down	0.004872	25.7181	26.6932
41	CYP2F1	1.42	Up	0.009134	24.1295	23.8825
42	SLC22A3	13.55	Up	0.010054	34.5247	31.0232
43	ABCA9	3.69	Up	0.010386	30.3524	28.7268
44	SLC31A1	1.17	Up	0.019026	22.7462	22.7797
45	SLC7A5	1.55	Up	0.02712	23.4629	23.0922
46	ABCC2	1.93	Up	0.034224	31.3089	30.6219
47	KRT6C	1.96	Up	0.039788	23.4504	22.7362
48	SLCO4A1	3.36	Up	0.040588	33.5371	32.0486
49	SLCO1B1	3.45	Up	0.055442	33.97	32.4422
50	SLC7A6	1.17	Up	0.060529	26.9237	26.9537
51	ABCF1	1.18	Up	0.065102	21.6987	21.7236
52	CYP4B1	0.81	Down	0.069719	23.1238	23.6843
53	ABCD4	0.78	Down	0.079699	25.7576	26.3836
54	EpCAM	1.13	Up	0.083573	19.5469	19.6355
55	SLCO3A1	1.14	Up	0.135705	26.3249	26.4002
56	FOXQ1	0.89	Down	0.143584	21.0538	21.4852
57	CYP2A13	1.17	Up	0.198427	27.4889	27.522
58	SLC3A2	1.17	Up	0.279763	22.7365	22.7739
59	SLC22A1	2.31	Up	0.333534	33.2593	32.3091
60	KRT7	1.09	Up	0.385953	18.8065	18.9472
61	SLCO1B3	1.03	Up	0.632165	25.1854	25.3961
62	SLC3A1	1.37	Up	0.855588	33.074	32.8749
63	ABCA12	0.96	Down	0.92062	26.9331	27.2559
64	SLCO2A1	NC	.	.	ND	26.1522
65	CLDN5	NC	.	.	ND	32.2591
66	NGF	NC	.	.	ND	32.4645
67	ABCB1	NC	.	.	ND	33.855

## Sheet: ST3
Supplemental Table S3. Differential gene expression analysis and fold change differences between candidate genes on Day 22 compared to Day 4.
Number	Gene	Average Fold Change Difference (D22 vs D4)	Direction of change	t-test p-value	Average Ct Day 4	Average Ct Day 22
1	KRT4	0.00430879	Down	<0.0000001	19.311	28.6926
2	KRT15	0.03	Down	1e-06	18.7897	25.592
3	CDH5	0.14	Down	8e-06	25.1772	29.502
4	SLC7A8	0.3	Down	6e-05	25.6717	28.9313
5	SLC19A1	0.23	Down	6.8e-05	28.5711	32.2345
6	KRT19	0.19	Down	6.9e-05	17.5701	21.4603
7	MKI67	0.01	Down	0.000139	22.6638	31.3842
8	ABCC5	0.23	Down	0.000151	23.2426	26.8864
9	SLC16A2	0.25	Down	0.000245	25.8723	29.3726
10	TP63	0.53	Down	0.000394	22.0495	24.4918
11	PSMD5	0.38	Down	0.000459	22.2192	25.1338
12	ABCG2	0.02	Down	0.000486	25.9153	33.3376
13	KRT5	0.31	Down	0.000622	19.5473	22.7383
14	ABCC3	0.32	Down	0.000653	22.6806	25.8303
15	CYP4B1	0.3	Down	0.000781	23.1238	26.4037
16	POU2F3	0.57	Down	0.000937	27.6492	29.9756
17	SLC22A5	0.2	Down	0.001008	25.7181	29.528
18	SLC7A9	5.12	Up	0.001328	31.7002	30.8677
19	SPDEF	0.2	Down	0.001605	27.2028	31.033
20	ABCC1	0.56	Down	0.002355	23.1237	25.4896
21	SLCO4A1	23.44	Up	0.002395	33.5371	30.5095
22	Muc5AC	7.33	Up	0.003896	24.0692	22.7174
23	SLC7A7	5.9	Up	0.005114	29.142	28.1047
24	ABCD4	0.48	Down	0.009487	25.7576	28.3293
25	CYP2F1	0.49	Down	0.011278	24.1295	26.6749
26	FOXJ1	11.01	Up	0.01165	25.8944	23.9562
27	ABCA3	0.84	Down	0.013677	29.2438	31.0191
28	CFTR	2.63	Up	0.01591	26.8363	26.9631
29	EpCAM	1.43	Up	0.020514	19.5469	20.5579
30	ABCF1	1.52	Up	0.022662	21.6987	22.6198
31	SLCO1B1	6.51	Up	0.023855	33.97	32.7899
32	KRT14	4.31	Up	0.025088	29.145	28.5604
33	ABCB4	2.28	Up	0.025729	34.0578	34.393
34	CYP2A13	0.55	Down	0.031193	27.4889	29.866
35	ABCA12	1.91	Up	0.034013	26.9331	27.521
36	SLC22A3	16.13	Up	0.034596	34.5247	32.0361
37	DNAAF11	10.34	Up	0.035355	25.634	23.7863
38	KRT6C	2.15	Up	0.051971	23.4504	23.8695
39	DNAH5	3.8	Up	0.052677	24.6426	24.2379
40	PECAM1	5.89	Up	0.055212	28.9546	27.9196
41	SLC7A6	0.76	Down	0.058636	26.9237	28.841
42	PIFO	45.54	Up	0.061083	25.8536	21.8677
43	SLC22A4	7.57	Up	0.067193	27.8502	26.4538
44	SPEF2	14.78	Up	0.080443	30.2334	27.8706
45	CYP3A5	1.32	Up	0.096201	25.2183	26.3402
46	ABCA13	2.86	Up	0.104082	25.7	25.7071
47	SLC7A5	1.6	Up	0.125994	23.4629	24.3036
48	SLC3A1	2.69	Up	0.16636	33.074	33.1697
49	ABCA9	2.41	Up	0.201678	30.3524	30.6046
50	KRT7	1.16	Up	0.219619	18.8065	20.1156
51	SLC22A1	2.17	Up	0.239965	33.2593	33.6657
52	SLC3A2	1.28	Up	0.278599	22.7365	23.9051
53	SLCO1B3	1.12	Up	0.357749	25.1854	26.5427
54	ABCC4	0.64	Down	0.43391	23.4776	25.6444
55	ABCA5	0.85	Down	0.593779	23.4896	25.2548
56	FOXQ1	0.85	Down	0.628621	21.0538	22.8071
57	Scgb1a1	0.63	Down	0.674217	13.643	15.8249
58	ABCA2	1.04	Up	0.674987	26.6419	28.1029
59	SLCO3A1	1.03	Up	0.687171	26.3249	27.805
60	SLC31A1	0.92	Down	0.795	22.7462	24.3826
61	ABCA1	1.01	Up	0.875625	24.536	26.0481
62	ABCC2	0.95	Down	0.982847	31.3089	32.9061
63	SLCO2A1	NC	.	.	ND	27.9435
64	CLDN5	NC	.	.	ND	31.5422
65	NGF	NC	.	.	ND	32.0046
66	ABCB1	NC	.	.	ND	34.0749
67	FOXI1	NC	.	.	31.8661	ND

## Sheet: ST4
Supplemental Table S4. Replication of relative gene expression levels of selected transporter genes in independent RT-qPCR experiments.
Gene Product Function	Gene	Average Ct					Average ΔCt
		Day 4		Day 22			Day 4		Day 22
		Exp 1	Exp 2	Exp 1	Exp 2	Exp 3	Exp 1	Exp 2	Exp 1	Exp 2	Exp 3
Organic Cationic Influx Transporter	SLC22A1	33.2593	32.4367	33.6657	31.3361	30.8492	14.6618	14.1992	13.5451	12.5912	11.4744
	SLC22A3	34.5247	33.5584	32.0361	29.7455	29.831	15.9273	15.3208	11.9156	11.0006	10.4562
	SLC22A4	27.8502	27.8598	26.4538	24.5005	23.6342	9.25274	9.62221	6.33325	5.75554	4.25941
	SLC22A5	25.7181	24.9922	29.528	26.5137	25.5532	7.12062	6.75465	9.40747	7.76876	6.17841
Drug Efflux Transporter	ABCB1	ND	ND	34.0749	32.4626	30.3579	ND	ND	13.9544	13.7177	10.9831
	ABCC1	23.1237	22.9222	25.4896	24.7599	23.6878	4.52621	4.68467	5.36909	6.01496	4.31299
	ABCC2	31.3089	30.9527	32.9061	32.811	30.5806	12.7114	12.7152	12.7856	14.066	11.2058
	ABCC3	22.6806	22.5125	25.8303	25.7898	24.4464	4.08316	4.27498	5.70976	7.04484	5.07158
	ABCC4	23.4776	23.6845	25.6444	24.5812	23.0559	4.88011	5.44697	5.52392	5.8363	3.68104
	ABCC5	23.2426	22.8226	26.8864	25.6621	24.4331	4.64516	4.58506	6.76586	6.91722	5.05827
	ABCG2	25.9153	25.461	33.3376	31.4208	30.8357	7.31779	7.22341	13.2171	12.6759	11.4609
